# Supplementary material for: Contrasting the development of larval and adult body plans during the evolution of biphasic lifecycles in sea urchins
Source: Development. 2024 Oct 28;151(20):dev203015. doi: 10.1242/dev.203015 (PMC11529275; doi:10.1242/dev.203015)
Supplement: Table S1. Cell type marker genes and references for the full scRNA-seq atlas [file develop-151-203015-TableS1.xlsx]

## Sheet: Table S1
Table S1: Cell type marker genes and references for the full scRNA-seq atlas
Cell type	Gene symbol	Gene annotation1	Reference2
Early Ectoderm	ccnr2	cyclin-A3-1
	yp303	HLC-32, EBPalpha, EBPbeta	(Wessel et al., 2000)
	el1l4	secreted lectin homolog;
	c8orf48l	chromosome 8 open reading frame 48 (human)-like, Sp-Hypp_1248
Undifferentiated	ccnr2	cyclin-A3-1
	clvhh1	histone H1.1
	guan/cyc	receptor-like guanylyl cyclase
	igf1	Insulin-like growth factor 1
Animal Pole Domain	hbn	homeobrain	(Wei et al., 2009)
	six3	SIX homeobox 3, sine oculis-related homeobox 3/6, Sp-Six3/6	(Wei et al., 2009)
	foxq2-1	forkhead box Q2 (copy 2)	(Yaguchi et al., 2008)
	fzd5/8	frizzled homolog 5 and 8-like, Sp-Frizz5/8, SpFz5/8	(Robert et al., 2014)
Larval Ectoderm	soxb2	SRY-box B2, SpSoxB2	(Kenny et al., 2003)
	univin	Univin, Gdf1/3-like, Sp-Unvn	(Lapraz et al., 2006)
	foxabl	forkhead box A and B-like, SpFoxAB-like
	nodal	nodal homolog	(Koop et al., 2017)
	gsc	goosecoid homeobox	(Koop et al., 2017)
	tbx2/3	T-box 2/3, omb, Sp-Tbx2-3	(Koop et al., 2017)
Early Endomesoderm	foxa	forkhead box A, fkh, HNF3	(Oliveri et al., 2006)
	hox11/13b	homeobox 11/13b	(Arenas-Mena et al., 2006)
	foxn2/3	forkhead box N2/3, checkpoint suppressor\n1	(Rho & McClay, 2011)
	wnt1	wingless-type MMTV integration site family, member 1	(Ferkowicz & Raff, 2001)
Early Mesoderm	scl	stem cell protein-like, Tal1-like, Lyl1-like, HLH3B homolog	(Solek et al., 2013)
	gatac	GATA binding protein C, SpGATAc, Gata1/2/3-like	(Solek et al., 2013)
	ese	epithelium-specific ets factor-like, Ehf-like, Elf3/5-like	(Rizzo et al., 2006)
	foxn2/3	forkhead box N2/3, checkpoint suppressor\n1	(Rho & McClay, 2011)
	hox11/13b	homeobox 11/13b	(Arenas-Mena et al., 2006)
	hhex	hematopoietically expressed homeobox, Sp-HEX, Hhex, Prh, Hmph	(Howard-Ashby et al., 2006)
Gut and Left Coelomic Pouch	endo16	Endo16	(Romano & Wray, 2006)
	six1/2	SIX homeobox 1/2, sine oculis-related homeobox	(Koop et al., 2017)
	hesa	hairy and enhancer of split-like A, Sp-Hairy2/4, Sp-Hes
	soxe	SRY (sex determining region Y)-box E, Sox8/9/10	(Duboc et al., 2005)
	foxy	forkhead box Y, forkhead C-like	(Materna et al., 2013)
	foxd-1	forkhead box D	(Tu et al., 2006)
Pigment	mif4	uncharacterized LOC577038
	pks1	probable polyketide synthase 1	(Calestani et al., 2003)
	hox11/13c	homeobox 11/13c
	fmo	Dimethylaniline monooxygenase [N-oxide-forming] 3 (Hepatic flavin-containing monooxygenase 3) (FMO 3) (Dimethylaniline oxidase 3)	(Calestani et al., 2003)
Blastocoelar	185/333d1	serine/threonine-protein phosphatase 1 regulatory subunit 10-like	(Nair et al., 2005)
	astacin4	zinc metalloproteinase nas-13-like	(Allen et al., 2022)
	irf4	interferon regulatory factor 4-like	(Allen et al., 2022)
	scl	stem cell protein-like, Tal1-like, Lyl1-like, HLH3B homolog	(Solek et al., 2013)
Skeletal	msp130r2	mesenchyme specific protein, 130 kDa-related 2; SpMsp130rel2, Sp-ApL	(Anstrom et al., 1987)
	alx1	aristaless-like homeobox 1-like, Alx1(Cart1)/Alx3/Alx4 subfamily-like, Sp-Alx1_1	(Ettensohn et al., 2003)
	sm50	spicule matrix protein SM50	(Benson et al., 1987)
	sm37	spicule matrix protein SM37	(Lee et al., 1999)
Right Coelomic Pouch	hox8-1	homeobox 8 (second model)	(Arenas-Mena et al., 2000)
	wnt9	wingless-type MMTV integration site family,member 9	(Robert et al., 2014)
	pitx2	paired-like homeodomain 2	(Koop et al., 2017)
Left Ectoderm	six1/2	SIX homeobox 1/2, sine oculis-related homeobox	(Koop et al., 2017)
	dlx	distal-less homeobox, Dll	(Koop et al., 2017)
	prdm14-1	PR domain containing 14-like (partial), Sp-Z111
Neural	calml1	calmodulin-like, Cam-like, Sp-Calm
	secrtag	EF hand Ca binding protein
	syt4	synaptotagmin 4	(Burke, Osborne, et al., 2006)
Rudiment Ectoderm (Putative)	giant	giant(gt)-like, CES-2 (C. elegans) homolog, Sp-HlfL3
	b4galt6-3	UDP-Gal:betaGlcNAc beta 1,4- galactosyltransferase 6
	acsc	achaete(ac)-scute(sc) homolog, Ascl1-like, Sp-Ac/Sc	(Burke, Angerer, et al., 2006)
	smadip	zinc finger E-box binding homeobox 2	(Yaguchi et al., 2012)
Rudiment Ectoderm (Verified)	egfi	fibropellin	This paper (Figure 2)
	msx	msh-like homeobox, SpMsx	(Koop et al., 2017)
	dlx	distal-less homeobox, Dll	(Koop et al., 2017)
	wnt3	wingless-type MMTV integration site family, member 3	(Robert et al., 2014)
	fn3/egf-2	multiple epidermal growth factor-like domains protein 6
Ciliary Band	onecut	onecut homeobox, Onecut1/2/3-like, SpHnf6, Sp-Hnf6	(Poustka et al., 2004)
	btub13	tubulin beta chain
	atub13	tubulin alpha-1 chain
	fbs-2	fibrosurfin-like-2
Posterior Ectoderm	hox7	homeobox 7, Sp-Hox7_1	This paper (Figure 2)
	wnta	wingless-type MMTV integration site family member A, SpWnt-A, SpWntA_1
	lox	pancreas/duodenum homeobox, Pdx1, IPF1, Splox
	msx	msh-like homeobox, SpMsx	(Robert et al., 2014)
Unknown	cebpal	CCAAT/enhancer binding protein alpha-like, C/EBP alpha-like, Cebpa/b/d-like
	hsp701d	HSC70
	glxnl	galaxin-like
	rfwd3	ring finger and WD repeat domain 3
	ocrl1	Oculocerebrorenal syndrom of Lowe, INPP5F, inositol polyphosphate 5-phosphatase II
1All gene annotations are from (Davidson et al., 2022)
2If the reference is blank, no literature article had been found that matched the observed expression pattern of the gene in He.
