# Supplementary material for: Contrasting the development of larval and adult body plans during the evolution of biphasic lifecycles in sea urchins
Source: Development. 2024 Oct 28;151(20):dev203015. doi: 10.1242/dev.203015 (PMC11529275; doi:10.1242/dev.203015)
Supplement: Table S2. Neural cell type marker genes and references for the neural-only scRNA-seq atlas [file develop-151-203015-TableS2.xlsx]

## Sheet: Sheet1
Table S2: Neural cell type marker genes and references for the neural-only scRNA-seq atlas
Cell type	Gene symbol	Gene annotation1	Reference2
ANE Neural Progenitors	soxc	SRY (sex determining region Y)-box C, Sox4/11/12-like	(Wei et al., 2016)
	hbn	homeobrain	(Wei et al., 2009)
	acsc	achaete(ac)-scute(sc) homolog, Ascl1-like, Sp-Ac/Sc	(Burke, Angerer, et al., 2006)
	six3	SIX homeobox 3, sine oculis-related homeobox 3/6, Sp-Six3/6	(Wei et al., 2009)
Differentiating Adult Neurons	secrtag	EF hand Ca binding protein
	syt4	synaptotagmin 4	(Burke, Osborne, et al., 2006)
	calml1	calmodulin-like, Cam-like, Sp-Calm
Early ANE Neurons	z133-1	zinc finger protein 133, Fezf, FEZ family zinc finger	(Feuda & Peter, 2022)
	gpr51-4	Gamma-aminobutyric acid type B receptor, subunit 2 precursor (GABA-B receptor 2) (GABA-B-R2) (Gb2) (GABABR2) (G-protein coupled receptor 51) (HG20)
	gpr103	G protein-coupled receptor 103
	ebf	early B-cell factor, Sp-Ebf3, Sp-OAZ/EBF, Sp-Coe, Ebf1/2/3/4-like, Coe1/2/3/4-like, O/E	(Feuda & Peter, 2022)
	drd1l-1	dopamine receptor D1-like-1	(Katow et al., 2010)
	z116	zinc finger protein 116
Adult Endoderm Neuron Progenitors	isl	ISL LIM homeobox	(Slota et al., 2019)
	neurod	Neurogenic differentiation factor-like, Sp-NeuroD1	(Perillo et al., 2018)
	pax6-1	paired box 6, oculorhombin	(Ullrich-Luter et al., 2011)
	soxc	SRY (sex determining region Y)-box C, Sox4/11/12-like	(Wei et al., 2016)
Larval Enteric Neurons	foxd-1	forkhead box D	(Tu et al., 2006)
	opsin3.1	Rhodopsin	(Yaguchi & Yaguchi, 2021)
	ets1/2	v-ets erythroblastosis virus E26 oncogene homolog 1/2-like, pointed (pnt) homolog	(Röttinger et al., 2004)
	nos-1	nitric oxide synthase	(Yaguchi & Yaguchi, 2021)
Ciliary Band Neurons	otp	orthopedia homeobox	(Slota & McClay, 2018)
	th	Tyrosine Hydroxylase	(Slota & McClay, 2018)
	onecut	onecut homeobox, Onecut1/2/3-like, SpHnf6, Sp-Hnf6	(Poustka et al., 2004)
	dbh	dopamine beta-hydroxylase
	gpr133-2	G protein-coupled receptor 133-2
Postoral Neurons	otp	orthopedia homeobox	(Slota & McClay, 2018)
	th	Tyrosine Hydroxylase	(Slota & McClay, 2018)
	brn1/2/4	POU class 3 homeobox, Pou3f, Sp-Brn1-2-4, Sp-brn124	(Garner et al., 2016)
	chat	Choline Acetyltransferase	(Slota & McClay, 2018)
Larval Serotonergic Neurons	sert	serotonin transporter	(Buznikov et al., 2005)
	tph	tryptophan 5-hydroxylase, tryptophan 5-monooxygenase	(Yaguchi & Katow, 2003)
	gpr54-1	Gamma-aminobutyric acid type B receptor, subunit 2 precursor (GABA-B receptor 2) (GABA-B-R2) (Gb2) (GABABR2) (G-protein coupled receptor 51) (HG20)
ANE Light Receptor Neurons	opsin2	Opsin	(Yaguchi et al., 2022)
	opsin1	rhodopsin
	six3	SIX homeobox 3, sine oculis-related homeobox 3/6, Sp-Six3/6	(Wei et al., 2009)
	lim1	LIM homeobox, Lhx1/5	(Kawasaki et al., 1999)
	cub/ldla/lrr/gpcr	G-protein coupled receptor GRL101-like
Podia Neurons	isl	ISL LIM homeobox	(Slota et al., 2019)
	pax6-1	paired box 6, oculorhombin	(Ullrich-Luter et al., 2011)
	opsin2	Opsin	(Ullrich-Luter et al., 2011)
Adult Gut Neurons 1	phox2	paired-like homeobox 2, paired mesoderm homeobox protein 2a/b, Pmx2a/b, Arix-like	(Burke, Angerer, et al., 2006)
	hb9	homeobox HB9, HlxB9, Mnx1, motor neuron and pancreas homeobox 1	(Bellomonte et al., 1998)
	scratch	scratch homolog zinc finger protein, Sp-Scratch1, Sp-Scrt	(Slota et al., 2019)
	isl	ISL LIM homeobox	(Slota et al., 2019)
	neurod	Neurogenic differentiation factor-like, Sp-NeuroD1	(Perillo et al., 2018)
Adult Gut Neurons 2	hmx	H6 homeobox, SpHmx	(Chen et al., 2011)
	isl	ISL LIM homeobox	(Slota et al., 2019)
	grprl	gastrin releasing peptide receptor-like
Differentiated Neurons 1	gpr51	Gamma-aminobutyric acid type B receptor, subunit 2 precursor (GABA-B receptor 2) (GABA-B-R2) (Gb2) (GABABR2) (G-protein coupled receptor 51) (GPR 51) (HG20)
	bursicona	bursicon subunit alpha-related polypeptide
	rxfp2-6	relaxin/insulin-like family peptide receptor 2-6; G protein-coupled receptor affecting testicular descent
Differentiated Neurons 2	hmx	H6 homeobox, SpHmx	(Chen et al., 2011)
	bmp3	bone morphogenic protein 3-like, Gdf10-like, growth differentiation factor 10-like, bone-inducing protein-like, BIP-like, Bmp3a/b, Sp-Bmp3b
	sstr4l	somatostatin receptor 4 like
	adra1al-4	adrenergic receptor, alpha 1a-like-4
Differentiated Neurons 3	unc4.1-1	UNC homeobox (duplicate), Uncx, Uncx4.1, Sp-Unc4-1
	lim1	LIM homeobox, Lhx1/5	(Kawasaki et al., 1999)
	trpc5-2	Short Transient receptor potential channel 5 (TrpC5) (Transient receptor protein 5) (Mtrp5) (trp-related protein 5) (Capacitative calcium entry channel 2) (CCE2)
	hmx	H6 homeobox, SpHmx	(Chen et al., 2011)
	scratch	scratch homolog zinc finger protein, Sp-Scratch1, Sp-Scrt	(Slota et al., 2019)
	arxl	dorsal root ganglia homeobox-like, Drgx, Drg11, Prrxl1
