# Supplementary material for: Contrasting the development of larval and adult body plans during the evolution of biphasic lifecycles in sea urchins
Source: Development. 2024 Oct 28;151(20):dev203015. doi: 10.1242/dev.203015 (PMC11529275; doi:10.1242/dev.203015)
Supplement: Table S3. List of putative transcriptional regulators of adult rudiment development [file develop-151-203015-TableS3.xlsx]

## Sheet: Sheet1
Table S3: List of putative transcriptional regulators of adult rudiment development
Gene name	He Gene ID1	Rudiment cell types
mbx1	HER-24817.t2	Rudiment Ectoderm (Putative)
hey	HER-22363.t1, HER-22398.t1	Rudiment Ectoderm (Putative)
acsc	HER-26992.t1	Rudiment Ectoderm (Putative)
snail	HER-45018.t1	Rudiment Ectoderm (Putative)
paxa	HER-40197.t1	Rudiment Ectoderm (Putative)
giant	HER-17334.t1	Rudiment Ectoderm (Putative), Rudiment Ectoderm (Verified)
tbx6/16	HER-1428.t1	Rudiment Ectoderm (Putative)
tll	HER-35851.t1	Rudiment Ectoderm (Putative)
nr1m4	HER-13585.t1	Rudiment Ectoderm (Putative), Rudiment Ectoderm (Verified)
roral	HER-38058.t1-HER-38055.t1	Rudiment Ectoderm (Putative), Rudiment Ectoderm (Verified)
jazf1	HER-38655.t1	Rudiment Ectoderm (Putative)
lmo4	HER-48006.t1	Rudiment Ectoderm (Putative), Rudiment Ectoderm (Verified)
dmrta2	HER-7550.t1	Rudiment Ectoderm (Putative)
nr1m2	HER-667.t1	Rudiment Ectoderm (Putative)
pou6	HER-30080.t1	Rudiment Ectoderm (Putative)
cebpal	HER-45097.t1	Rudiment Ectoderm (Putative)
glis2-1	HER-49835.t1	Rudiment Ectoderm (Putative)
cutl-casp	HER-1756.t1	Rudiment Ectoderm (Putative)
lox	HER-48747.t1	Posterior Ectoderm
msx	HER-9194.t1	Posterior Ectoderm, Rudiment Ectoderm (Verified)
egr	HER-8009.t1-HER-8011.t1	Posterior Ectoderm
nk1	HER-8787.t1	Posterior Ectoderm
paxc	HER-44473.t1	Posterior Ectoderm
soxe	HER-16107.t1	Posterior Ectoderm, Rudiment Ectoderm (Verified)
irxa	HER-19371.t1	Posterior Ectoderm
gli	HER-37378.t1	Posterior Ectoderm
pitx2	HER-23589.t1	Posterior Ectoderm, Rudiment Ectoderm (Verified)
z421	HER-41605.t1	Rudiment Ectoderm (Verified)
z162	HER-15750.t1	Rudiment Ectoderm (Verified)
nr1x	HER-21164.t1	Rudiment Ectoderm (Verified)
e78a	HER-12575.t2	Rudiment Ectoderm (Verified)
nr1m1	HER-21506.t1	Rudiment Ectoderm (Verified)
lmpt	HER-36905.t1	Rudiment Ectoderm (Verified)
1Gene ID’s retrieved from the He genome annotations presented in Davidson et al. (2022)
