# Supplementary material for: Contrasting the development of larval and adult body plans during the evolution of biphasic lifecycles in sea urchins
Source: Development. 2024 Oct 28;151(20):dev203015. doi: 10.1242/dev.203015 (PMC11529275; doi:10.1242/dev.203015)
Supplement: Table S4. Probe sequences used in HCR experiments [file develop-151-203015-TableS4.xlsx]

## Sheet: Sheet1
Table S4: Probe sequences used in HCR experiments
Gene name	# probe pairs	Amplifier design	Probe pair sequences
onecut	26	B3	GTCCCTGCCTCTATATCTttTAGAGAGCTCTGGTTGGGATGCACA
			CTACGCCTTGTACTCCGACTTTGGTttCCACTCAACTTTAACCCG
			GTCCCTGCCTCTATATCTttCCCACATTACCACCAGCCCCGCCCA
			CCCGGAGCTCCTCCTCCGGGTGCCCttCCACTCAACTTTAACCCG
			GTCCCTGCCTCTATATCTttTCCTGGCGTTCATGAAGAAGTTACT
			CGTCCTGCCACTTGTCCTGACTCCGttCCACTCAACTTTAACCCG
			GTCCCTGCCTCTATATCTttGGCGATGGTGATCTGCATCTCCTTC
			GGTGCTGAGCTCGAGACCGAGCTGCttCCACTCAACTTTAACCCG
			GTCCCTGCCTCTATATCTttTGGAGGGTGCGGCGTTGGAGGTCGG
			GGGCGCTTGTTTTCCTTGAAGATGGttCCACTCAACTTTAACCCG
			GTCCCTGCCTCTATATCTttTGTTCTGAGAGGGGCTCTTGGCATC
			ATACCAGGCGGGGCTTCTTGATATGttCCACTCAACTTTAACCCG
			GTCCCTGCCTCTATATCTttCTGGGATATTTGTGATCCGGTCATA
			CTCCTTTTTCTTGCAGGACTTAATGttCCACTCAACTTTAACCCG
			GTCCCTGCCTCTATATCTttCTCTGGAATTCTGGTTCTTGAAGCC
			GAGCCAGCTAATCTTAGTGCGGACAttCCACTCAACTTTAACCCG
			GTCCCTGCCTCTATATCTttCGCTCTTTAGCTTACTCCATGGTTT
			TCCACATTCTCCTGAAGGTTTCCCTttCCACTCAACTTTAACCCG
			GTCCCTGCCTCTATATCTttTTGACTCCTGCACAGGACCCTTTGA
			GTTCCTTAGCAGGTCGGACAGTGTTttCCACTCAACTTTAACCCG
			GTCCCTGCCTCTATATCTttTTGAGTTCACTCGTCACCCTCGCTG
			AACACCGCTTGGGGTATACTGTATCttCCACTCAACTTTAACCCG
			GTCCCTGCCTCTATATCTttCTTGCCCGGCGTCTCTCGACGAAAC
			TCTCTTTTGTGTTGATCTCCTCGCCttCCACTCAACTTTAACCCG
			GTCCCTGCCTCTATATCTttTGCGGGGATCGAAGGCGAGGGTGCG
			ACCCCTTTCGCCGCCGCGACTCCCCttCCACTCAACTTTAACCCG
			GTCCCTGCCTCTATATCTttACCATGGGTGTCGTAAGACCAGTTC
			TGAGGGTGTCCCGCAAGGCCATTTAttCCACTCAACTTTAACCCG
			GTCCCTGCCTCTATATCTttTGTGTTGGGCGTTGTGTGTGAATTG
			GGGTGTGGTGATGGGTGAAGCCTCGttCCACTCAACTTTAACCCG
			GTCCCTGCCTCTATATCTttGGGCTCGCTTGGTGAGCAGGTTCCG
			GTAGCCGTTCATAGACGCTGCATACttCCACTCAACTTTAACCCG
			GTCCCTGCCTCTATATCTttTGATGATGACCGTACCCGTTTAACA
			TGGGGGCTTCCATACCCGCCCATGGttCCACTCAACTTTAACCCG
			GTCCCTGCCTCTATATCTttCGACCCCCATTCCCATATTCATTCC
			AATTGGCTGCCATTGACCCTCCGACttCCACTCAACTTTAACCCG
			GTCCCTGCCTCTATATCTttGTTAGAGCTGTTCATTAATGAGAAC
			AAGTTTATCATAATTGTTCATGGCTttCCACTCAACTTTAACCCG
			GTCCCTGCCTCTATATCTttTTGTCAGCAACGGTGTTTATGGGCG
			GTGCTAACGTTCGTGTCATGTCGAAttCCACTCAACTTTAACCCG
			GTCCCTGCCTCTATATCTttAACTCCCTGATGTCATGCTGTTGAT
			ACGGTTGTAGAGGGGTTAAAGTCGTttCCACTCAACTTTAACCCG
			GTCCCTGCCTCTATATCTttCAACGCCGAGCCCATCCCGTAGTCG
			GGGCGCTCCTTGGAAACTATTCATGttCCACTCAACTTTAACCCG
			GTCCCTGCCTCTATATCTttAACATACCTCCAAACCCGGTGAAAC
			GCAGAGGCCCCACGAAAATCCGGCTttCCACTCAACTTTAACCCG
			GTCCCTGCCTCTATATCTttAATCCGTGGCGCTGAAGAAATCCCC
			CCGGCCGGGAGTGGCGACTCACCGCttCCACTCAACTTTAACCCG
			GTCCCTGCCTCTATATCTttATTGGTTTCAGGTACGGTGTGTAAA
			ATTCAAGCCGGGCACCGATGTGGACttCCACTCAACTTTAACCCG
			GTCCCTGCCTCTATATCTttCTACTCGTCTCGAGGCCTACTAACT
			GCTGCAGTAGCGCTGTCGCTAAGAAttCCACTCAACTTTAACCCG
foxq2	17	B1	GAGGAGGGCAGCAAACGGaaCGACGAAGCGGGTATCATGGACGGT
			CTAGCAGGATGCTACGGAAGGCCAGtaGAAGAGTCTTCCTTTACG
			GAGGAGGGCAGCAAACGGaaAGGAAAGCCGGGCTGACTCGATGGG
			GATGATGGCTTGGAGTAAGGTGGATtaGAAGAGTCTTCCTTTACG
			GAGGAGGGCAGCAAACGGaaTAGTGGATGAACTCAGGGGAGATGC
			TGCGATACGCCGCTGCATCACTGGTtaGAAGAGTCTTCCTTTACG
			GAGGAGGGCAGCAAACGGaaGGTGATTGGTATCCTCTTAGCTAGA
			CGGACAGGAGTATGCCGAGCTCGGGtaGAAGAGTCTTCCTTTACG
			GAGGAGGGCAGCAAACGGaaGGAAGACAGTAGGGATGACTTGATG
			GGTCGATAGACAGCAGGAACCGTGGtaGAAGAGTCTTCCTTTACG
			GAGGAGGGCAGCAAACGGaaCGACTGGATGGTATGGTGTTGTGTT
			TAGTAGGTGGAGTGAACAGGGCAGCtaGAAGAGTCTTCCTTTACG
			GAGGAGGGCAGCAAACGGaaGGCTAGCTGTGACTTGGAGATCATC
			GCTGAGTGGATGAACCCCAGGGAGCtaGAAGAGTCTTCCTTTACG
			GAGGAGGGCAGCAAACGGaaCCGGTGTGGATAGGGCTCGGGATGG
			GGATGGTGAGCGGGCATCGGGATGTtaGAAGAGTCTTCCTTTACG
			GAGGAGGGCAGCAAACGGaaCTGATCGTGCTCGGCGGCGAGCTTG
			ATGGGTAGGCGTATGGTGAGTAACTtaGAAGAGTCTTCCTTTACG
			GAGGAGGGCAGCAAACGGaaTTCTAGGTTGGCGGGATGGATTGCC
			CCTCCTGTAGTCTCCACGGGCGAAGtaGAAGAGTCTTCCTTTACG
			GAGGAGGGCAGCAAACGGaaCCAGACTTGATGAAGCACTCGTTGA
			AAATGTCCTCTGCCGTCTCCGCTACtaGAAGAGTCTTCCTTTACG
			GAGGAGGGCAGCAAACGGaaAGCTCCTTTCGTTGTCCTTAAAGAA
			AGAGATTGTGACGAATACTGTTTCTtaGAAGAGTCTTCCTTTACG
			GAGGAGGGCAGCAAACGGaaGTCACAGAGCAAGAGGTGCTTCTCT
			GAAGCGTTTCATGATGTATTCGTAAtaGAAGAGTCTTCCTTTACG
			GAGGAGGGCAGCAAACGGaaGCAATGTATGAATGAGGAGGCTTCT
			GAGTGGATGATGGCCATGGCAATCAtaGAAGAGTCTTCCTTTACG
			GAGGAGGGCAGCAAACGGaaAAGCTTCCGAGCCGTCTGATAGACT
			TTGATGGTGGGCTATCGCAGACCGAtaGAAGAGTCTTCCTTTACG
			GAGGAGGGCAGCAAACGGaaTGGTCTTTCATCAGTCTGCTCTTCT
			AACTCCAATACTGCTTTCAGTGCTTtaGAAGAGTCTTCCTTTACG
			GAGGAGGGCAGCAAACGGaaTATCTTAACTCGGGACTGAAACGAT
			TGAACCAGAAGCTTCATCTTGGGATtaGAAGAGTCTTCCTTTACG
pks1	Probes were designed by Molecular Instruments, using the following coding sequence for Pks1:
	ATGGGAAGCAACAAAACAAGTTGGGGGTATTTCCCAGTCGCCGTGGTAGGCATTGGTACTCGCCATGCTGGAGGCACAAACACCACTGATGACTTCTGGCAGGTTCTGAAGGAAGGAAAGGAGTGTATCCTGGACATCCCTCCAGAAAGATGGGCCATCGAGAACTTCCACGATGAAGATCAGACAAGGCAAGGGAAGATGGTGACCAAGCGATGTGGACTGATCGACGATATGGAAGGCTTCGACAACCTTTTCTTCAAGATCTCACCAAGAGAGGCAGCGTCCTTGGATCCACAGCAGCGCCATCTTCTTGAGGTTAACTACGAGGCCTTTGAAGATGCAGGAATCATCCCGGATACCCTTGGCGAGTCATGTGGTGTCTTTGTCGGTATTGGTATG…
egfi	33	B1	GAGGAGGGCAGCAAACGGaaTTGCTGGTAGCGGGTCCACTTGTCT
			TCAAGGATCCTCGCGGGGTGCTGTGtaGAAGAGTCTTCCTTTACG
			GAGGAGGGCAGCAAACGGaaACTACAGTGGGAGCGGAGTATCCTG
			TCACAGTTCTGGTTCGCGTATCCGAtaGAAGAGTCTTCCTTTACG
			GAGGAGGGCAGCAAACGGaaCATTCTGGCATGGTAAGCTGGCACA
			TTGCAATGCCATCAATACACCTTCCtaGAAGAGTCTTCCTTTACG
			GAGGAGGGCAGCAAACGGaaTGTCCCTCCATTTAGACAAGGATTG
			AGTGTACATATTAACTCCATCCACGtaGAAGAGTCTTCCTTTACG
			GAGGAGGGCAGCAAACGGaaTCAACGCATGATCCACCATTTTGAC
			CAATTGCAGGTGTACTGATTCACTTtaGAAGAGTCTTCCTTTACG
			GAGGAGGGCAGCAAACGGaaTAACCCTGTCAATGCAATTACCCTG
			CAGGGAAACAGACGCACTCGTATGCtaGAAGAGTCTTCCTTTACG
			GAGGAGGGCAGCAAACGGaaATAGTTCACAAAGTCTGTACATGAA
			GAATCCAGGAAGACACGCACATTGAtaGAAGAGTCTTCCTTTACG
			GAGGAGGGCAGCAAACGGaaCACATGAAGCTGTTGACGCGATCGA
			GTTCCAGTATAGCCAGGTACACACTtaGAAGAGTCTTCCTTTACG
			GAGGAGGGCAGCAAACGGaaCCGCTGTCACATTCATTGATATCTG
			TTACAAGTACCTCCATTGAGACAAGtaGAAGAGTCTTCCTTTACG
			GAGGAGGGCAGCAAACGGaaACGTCCATGAATACGGAGGGTTGAC
			GATACTGAGAGGTCCAGGAGGTAATtaGAAGAGTCTTCCTTTACG
			GAGGAGGGCAGCAAACGGaaTTTGCTAAAGCTGTGACGTCCAATA
			CTTCCTGAAACGCTACCGTAGTTAGtaGAAGAGTCTTCCTTTACG
			GAGGAGGGCAGCAAACGGaaTCTCCCTTCTCTATCTCTACGCAAA
			TCCAAATCAAAGTCCGGTAATGGATtaGAAGAGTCTTCCTTTACG
			GAGGAGGGCAGCAAACGGaaTGGCCGTTCCCGTTCGGATCAGCAC
			AAAGGGATGGACTGTTCGTCGAATCtaGAAGAGTCTTCCTTTACG
			GAGGAGGGCAGCAAACGGaaATTTCAACACCTCTGCAAGTGACAG
			GCTGGAACGGCCAGGGATGATGAGAtaGAAGAGTCTTCCTTTACG
			GAGGAGGGCAGCAAACGGaaTTAAGTGAGAAAAACTGTGCAACCT
			ACGTTTCCCGAGAGGTCGAGATTGTtaGAAGAGTCTTCCTTTACG
			GAGGAGGGCAGCAAACGGaaTTCGGGACTGAGTTTGCGTTGAAGT
			AGGTTCGATCCACTGATGCTCCCTGtaGAAGAGTCTTCCTTTACG
			GAGGAGGGCAGCAAACGGaaGACGGGTTGTTTCCCTTCTCCACTA
			CTCGTAGGTGTTAAGTCAAAGTCAGtaGAAGAGTCTTCCTTTACG
			GAGGAGGGCAGCAAACGGaaTCATAGCGAGTTCCGGTACCATCGG
			GATGATGAAAGGCTGATAGATCTTTtaGAAGAGTCTTCCTTTACG
			GAGGAGGGCAGCAAACGGaaGATGAAATAATGTTAACACCTCTGC
			TTTACTCCTCCAGTAACACTTGTTGtaGAAGAGTCTTCCTTTACG
			GAGGAGGGCAGCAAACGGaaAGCTGAAAGTTTAAGCCTGAAAATG
			TCACAATTAAGGTTGCCCGAGAGATtaGAAGAGTCTTCCTTTACG
			GAGGAGGGCAGCAAACGGaaCCAGAAGTTGAACTGGGATTCATTA
			CTCCACAGATTTGAACCACTGACGGtaGAAGAGTCTTCCTTTACG
			GAGGAGGGCAGCAAACGGaaTCCGGGAAAGCGCTATCTCCCTTCT
			GTGGTGGCTGAAGGTGACAAAGCAAtaGAAGAGTCTTCCTTTACG
			GAGGAGGGCAGCAAACGGaaGTTTGTCCGTAGCGTGTGCCCGTTC
			GACTGCGAAGGGTTGAGGGTGATCGtaGAAGAGTCTTCCTTTACG
			GAGGAGGGCAGCAAACGGaaAGAGAAGAGCTGGTGAGTTCCACAC
			CCCTCGCGAAGGAATCCGGAGAGACtaGAAGAGTCTTCCTTTACG
			GAGGAGGGCAGCAAACGGaaAGGTCCAGATCGAAACTGAGACTGT
			ACACTGTCACAGTTGATATTTCCAGtaGAAGAGTCTTCCTTTACG
			GAGGAGGGCAGCAAACGGaaACAGCGCCAGCATCAGCCACAGACT
			GTAAATTGCCAAAGATTGGTTCCACtaGAAGAGTCTTCCTTTACG
			GAGGAGGGCAGCAAACGGaaTCGCCCATAAGCTCGAAGTTGGGTG
			CAACCAAGGAGAGCCATGTCAGTTGtaGAAGAGTCTTCCTTTACG
			GAGGAGGGCAGCAAACGGaaGCAGCGGTGAGGGAAAATGTTTGGC
			GGAGGAGCCCACAGTGTTGCCTGTTtaGAAGAGTCTTCCTTTACG
			GAGGAGGGCAGCAAACGGaaGTGAACCCCTCATAAACCTGAAACG
			GTGAGATCAAAAGCTAGCGATTGGAtaGAAGAGTCTTCCTTTACG
			GAGGAGGGCAGCAAACGGaaCGGCAGGCATCAGCATCGATTTCGC
			GTTCCTCCATTCAAACATGGGTCTGtaGAAGAGTCTTCCTTTACG
			GAGGAGGGCAGCAAACGGaaCTCGGGATGTTCCTGTCAGTGAAGA
			GCACTGAAAGAAATATCATATCCCCtaGAAGAGTCTTCCTTTACG
			GAGGAGGGCAGCAAACGGaaAAAACGTTCACTGTCAGGTTAACAA
			AGACTGTCTTTTGCCGCTTCAAAACtaGAAGAGTCTTCCTTTACG
			GAGGAGGGCAGCAAACGGaaCTTCCTTGATATCCATCGTCACACG
			TAACCAGTTTGAGGTAGTTGACAGTtaGAAGAGTCTTCCTTTACG
dynlc2	10	B1	GAGGAGGGCAGCAAACGGaaTTTCTGGCCTATGTAGTAATAGATG
			CTACCCTGACTTGAAGAGAAGGATCtaGAAGAGTCTTCCTTTACG
			GAGGAGGGCAGCAAACGGaaCCGAAGTTGCGGCCGACGATGCAAT
			TGCTTGGATTCATGCGTGACATAGCtaGAAGAGTCTTCCTTTACG
			GAGGAGGGCAGCAAACGGaaGTTTCTTGATATAGGCGGCGACGTC
			AGGTCGGTTGATGGTCGGCGTCGAAtaGAAGAGTCTTCCTTTACG
			GAGGAGGGCAGCAAACGGaaTTGCGCTGCATCGATGGCATCCTCC
			CTCGACGGTGTGCTTCTCGAATGCCtaGAAGAGTCTTCCTTTACG
			GAGGAGGGCAGCAAACGGaaACGACCACCTCGTCCTTATTACCAC
			TGTTCCTCGCTCATGTCAACATTCTtaGAAGAGTCTTCCTTTACG
			GAGGAGGGCAGCAAACGGaaGACCACTGCGACTCATGATGAATAA
			CGCCTGACTTGTATGCATTGCCTCCtaGAAGAGTCTTCCTTTACG
			GAGGAGGGCAGCAAACGGaaAAGACAGTCTAGAGTGACTCTAAGC
			TGTTGATGAACCACGAGATGAAATAtaGAAGAGTCTTCCTTTACG
			GAGGAGGGCAGCAAACGGaaAATGAGCTGAGAGTACACCCATTCG
			CGTTGTCCCGGCGATGCAAGAGTGGtaGAAGAGTCTTCCTTTACG
			GAGGAGGGCAGCAAACGGaaCATGTATGCCGCCTTTCATATTGAC
			CTATTATATCACCGAGCAAGATCGTtaGAAGAGTCTTCCTTTACG
			GAGGAGGGCAGCAAACGGaaGACAGGTCCAGGATCACTCCAGCCC
			TCCTCTTCCCAGACCCGTCTCCTCTtaGAAGAGTCTTCCTTTACG
hox7	16	B1	GAGGAGGGCAGCAAACGGaaCACGGCATCATCTACGTGTAGTACT
			TCATGAATGCCGCACAGCGGTAAGTtaGAAGAGTCTTCCTTTACG
			GAGGAGGGCAGCAAACGGaaCCGTGCACGCCGCTCTGCGGCTGAG
			GACGTGGGTTTTTCTAGTATCGTCAtaGAAGAGTCTTCCTTTACG
			GAGGAGGGCAGCAAACGGaaTTTCTCCTTCTCCTTCTCCCGATCC
			TCTCCGTACTCGTCGACTCTGTCTCtaGAAGAGTCTTCCTTTACG
			GAGGAGGGCAGCAAACGGaaATACTTCATCCGTCTGTTCTGGAAC
			TTCCTCTTTGTTCTTGCTCTCCTTCtaGAAGAGTCTTCCTTTACG
			GAGGAGGGCAGCAAACGGaaAGAAGATGGCTAAGTTCGATTCGTC
			ATCTTGATCTGTCGTTCTGTCAATCtaGAAGAGTCTTCCTTTACG
			GAGGAGGGCAGCAAACGGaaATTCTTTCTCCAGCTCGAGTGTCTG
			TTCGCGTCAGGTAGCGGTTGAAATGtaGAAGAGTCTTCCTTTACG
			GAGGAGGGCAGCAAACGGaaTCTGCCAACTTCGAGACCAACATTT
			GCGTGTGTAGGTCTGCCGACATCGTtaGAAGAGTCTTCCTTTACG
			GAGGAGGGCAGCAAACGGaaGAGGTAGATTTGCAAGGAGACATCA
			CCTGCTACTGGCATCCAAGGGTAACtaGAAGAGTCTTCCTTTACG
			GAGGAGGGCAGCAAACGGaaCCGCCGCTGATACCAAACACCCCGT
			GTGAGCAGTGGTTGTTGTTAGGTTCtaGAAGAGTCTTCCTTTACG
			GAGGAGGGCAGCAAACGGaaGTAGCTCCCGTCTCCCAACTCCGCC
			AGCGGTCAACGCGTTCACTCTACCCtaGAAGAGTCTTCCTTTACG
			GAGGAGGGCAGCAAACGGaaGTGGCTGCCATTCTCGAATCCCATG
			GTGCTGCCCCACGACGACGAATTGTtaGAAGAGTCTTCCTTTACG
			GAGGAGGGCAGCAAACGGaaACGCGTAACCTGCCGACGTGGTCGA
			TCGTCGGCGATATCGGCTGTGACATtaGAAGAGTCTTCCTTTACG
			GAGGAGGGCAGCAAACGGaaGTTCGATAAAGTACCTCCGCCGTAA
			GTCACCGTACCCCGCCGTCGTTGAAtaGAAGAGTCTTCCTTTACG
			GAGGAGGGCAGCAAACGGaaGATGGCTTGGTGGTCGCCGCGAGAC
			GTGGCGGCGCCGAGCTGTTGGGTACtaGAAGAGTCTTCCTTTACG
			GAGGAGGGCAGCAAACGGaaTTTTCGGGTTCTTGGTAAATGCACA
			GGGAGGAACTCGATGAATAGGAGGAtaGAAGAGTCTTCCTTTACG
			GAGGAGGGCAGCAAACGGaaCGCATAAAATTGTTCTCCGGCATGA
			TGAGAGTTCGTAGCTACCAGGAGGGtaGAAGAGTCTTCCTTTACG
scl	Probes were designed by Molecular Instruments, using the following coding sequence for Scl:
	ATGATTGACATGGCAGCTCCGCCCACCCAACTTCAGACCAGTCACCTCGTTGATATGGCCCCAATGCTGTCGCTCAAGCTCGGTCACACCAACTCGAGCTTCTCCGCGATCAACTCGCCGACAGACGTGGATGCTCTAGTGAGATTCAACCCTCTGCCAGCCCGCAAGGTGTCCAAGTCTCGTCCGCCTTCCATCGCTCTCTCTCAACCAGGGAAACTCCAGCCACGTGTCGATACAACCATGGTTCCAACACCAAGATGTAATATGGCAAACCCCGAGATCCAGAGCCCAACGCTACCGACATCCGATCGCGTCCACATCAAAATCGACACGTCTGATGTCGAGGATTCGCTCTCTCCGACGCTTACCACCACCCCTCAGCTGATGTTAAACGGTTCC…
alx1	Probes were designed by Molecular Instruments, using the following coding sequence for Scl:
	ATGATTAATTTATTTGGATATTTTCTCGACCGGGATCACCACGATGCGGAGAGTAGGGAGGGAACGCCTATGGACGAGTCTAGCTATTGTTCGTCATCTCTCCTGCCAGACCCCAGCCAGAATAAAGATATGATCCCCCTCACCACGCCCTCAACGCCGAACCCCACACCCCTGGGTCCGCCCACCGGAGCCACCACCACGACCACCACCCTCAAACCGGCCGGAGATTCCCCGCTCACCGACCGCAGCATGGACACCTCCACGCCTGGTCTTCTGACCAGTGTCAGCGGCGGGATACACAAAGCCGAGCAGGACTCGACCAACAACAACGCCGGCGCCAACGGCAAGGGGAACGACGACGTCAAGTCACCGGGCGACCCCAAGGACGATGACAAGAAC…
lim1	25	B3	GTCCCTGCCTCTATATCTttATGTGGAGGTGGTACACCGCGGAAA
			TCACCAGACTCCTTCTACGAGCTCTttCCACTCAACTTTAACCCG
			GTCCCTGCCTCTATATCTttCTCGGTGGACCAAACCTCTCTCCCA
			TTCACATGGGGTGGATGAGCGCCCCttCCACTCAACTTTAACCCG
			GTCCCTGCCTCTATATCTttACATGTCCCCGTTAGCTGAGACAGG
			GATGTGGATGATGGGGGTGGGGGTGttCCACTCAACTTTAACCCG
			GTCCCTGCCTCTATATCTttATTCATGTCCTTGCCTGAGAGGTAC
			TAGGTGCTGCATAGGCTCGGGGCTTttCCACTCAACTTTAACCCG
			GTCCCTGCCTCTATATCTttAGACCCGTCTGTGATACAGGGATGT
			CCCCCATCTGGAGGGAGTCCTCCACttCCACTCAACTTTAACCCG
			GTCCCTGCCTCTATATCTttCGGGAGGATGCATGTATGGGTTCAT
			GGTCCATAGGGTGGTTGCCCTGGGAttCCACTCAACTTTAACCCG
			GTCCCTGCCTCTATATCTttAGTAGTCGAAATAACCAGCGGGTCC
			GGGGGCCGTTCGGGTGACCAGGATGttCCACTCAACTTTAACCCG
			GTCCCTGCCTCTATATCTttTCCAAATGGTGGGCTGCCCATCATG
			GTAATCTGGGTTGCCATCTGCATCAttCCACTCAACTTTAACCCG
			GTCCCTGCCTCTATATCTttCGTAAGGGACGCATGCGCCTTGGAT
			GGGTTATTCTCTACGTCAAAGGGCCttCCACTCAACTTTAACCCG
			GTCCCTGCCTCTATATCTttAAGCGCTCAGCTGCTTCATTCGTCG
			TAAAGAAATGATGTCTCCTCGCCCCttCCACTCAACTTTAACCCG
			GTCCCTGCCTCTATATCTttCTGTATAACCCTCATGTTCAGTCCC
			CTTAGATCGGCGGTTCTGAAACCAGttCCACTCAACTTTAACCCG
			GTCCCTGCCTCTATATCTttCGCGTTGGCTTGGGTGTGGCTGCAA
			TCCTGCGCCAGCTGTTCCCTGATATttCCACTCAACTTTAACCCG
			GTCCCTGCCTCTATATCTttCCTTGATAGTAGTCCTCGGTCCTCT
			CTGCTTTCAGTGTCTCCAACTGCTTttCCACTCAACTTTAACCCG
			GTCCCTGCCTCTATATCTttAGCATTCTCATTCTCTCTGTTCTCT
			CTTAGCTCCACTCACCGGGATACCCttCCACTCAACTTTAACCCG
			GTCCCTGCCTCTATATCTttTTATTGTTATTGTTGTTCATGAGGT
			CCCGTCTCGTGGTTGTTGTTGTTGCttCCACTCAACTTTAACCCG
			GTCCCTGCCTCTATATCTttCCGGGGTTGTGGCGGGAATGACGCC
			ATGCCTCCTTGGCGCGGTCTAAGTCttCCACTCAACTTTAACCCG
			GTCCCTGCCTCTATATCTttTTCCAGGAGACTCATGTCTTCAGTG
			TGATGGGGAAGTGACATCGCTTTCTttCCACTCAACTTTAACCCG
			GTCCCTGCCTCTATATCTttTGGCTAGAGAGGGCTGTATTGCAGG
			GGGCTCTCTGGAGGAGAGCTGGAGTttCCACTCAACTTTAACCCG
			GTCCCTGCCTCTATATCTttCCGGGAGTTCGGGTCTTCTGAGTTG
			CGGGAGGCTTGTTGAAGTGGTCGTTttCCACTCAACTTTAACCCG
			GTCCCTGCCTCTATATCTttGAACTGATTTTCATCGACCACGTAG
			CTTGGTGAGGTAGTCTTCCTTACAGttCCACTCAACTTTAACCCG
			GTCCCTGCCTCTATATCTttCACACCATACATGTGAAGCAGTTGA
			TCCTCACCCGTAGAGAGTTGCTTACttCCACTCAACTTTAACCCG
			GTCCCTGCCTCTATATCTttCCAGATCACTAGGTAGGATTCCTTG
			GGAATACTTTACTCCTTGCTCTCCTttCCACTCAACTTTAACCCG
			GTCCCTGCCTCTATATCTttTCTGAAGAAGTCGTTTTTGCAGAAG
			ACATCCCGCACACTTCGTTCCGTATttCCACTCAACTTTAACCCG
			GTCCCTGCCTCTATATCTttGTGAGTTTTGCCTTGCATTCACAGC
			TTCCCCTCTCTAGAGAAGCATTTTTttCCACTCAACTTTAACCCG
			GTCCCTGCCTCTATATCTttCCAGTACATTCAGCAAGAAACGATC
			GGACACATTTGACATGCCACGGTCTttCCACTCAACTTTAACCCG
hmx	22	B1	GAGGAGGGCAGCAAACGGaaCGATCTCGCTGAAGATGTGGACGAC
			TCATGTTACAATGCTGGTTGACGTGtaGAAGAGTCTTCCTTTACG
			GAGGAGGGCAGCAAACGGaaGGGTACGACATCGGGAAAGGCAAGA
			GACGAGCTGATTTGATGATATGAAGtaGAAGAGTCTTCCTTTACG
			GAGGAGGGCAGCAAACGGaaTGGAATGATTTTCGTGGTACAGAAT
			TAGGCGAGTGCAGACTCGAACCCGTtaGAAGAGTCTTCCTTTACG
			GAGGAGGGCAGCAAACGGaaGTGCGCATGCGCTGCACTGGCCTGC
			TACGCGGACCATGCGCTGCGCATGTtaGAAGAGTCTTCCTTTACG
			GAGGAGGGCAGCAAACGGaaGCGTGTGCCAGGTTCGCCGCCTCCA
			AGGTTAGCCTGAGCGCGTATCTGAGtaGAAGAGTCTTCCTTTACG
			GAGGAGGGCAGCAAACGGaaTGCGGCGATTCTGGAACCAGATCTT
			CCGCAGCCATCTGTCGCTTCCACTTtaGAAGAGTCTTCCTTTACG
			GAGGAGGGCAGCAAACGGaaCGCTAGTCCGGCTCGCTCAGAACTC
			TTGGGTCTCCGTCAGGTGGAGATTCtaGAAGAGTCTTCCTTTACG
			GAGGAGGGCAGCAAACGGaaTCTAGTTGAAATACCTGACTTCGCG
			AGGTAGCGTTTCACTTCAAATGTCGtaGAAGAGTCTTCCTTTACG
			GAGGAGGGCAGCAAACGGaaTTTGCGGAGAGCGATCGTCGTCGTC
			AGACCGTCCGCGTCTTTTTCTTCTTtaGAAGAGTCTTCCTTTACG
			GAGGAGGGCAGCAAACGGaaTCGACGAAGTTCGGATTCGGGGGAT
			GTCATCATCCTCTTCGTGTCCATCAtaGAAGAGTCTTCCTTTACG
			GAGGAGGGCAGCAAACGGaaTCCTCACCGAAGCTGCTATGGGATT
			CGATCACGGTTATCCTTCTCACCGCtaGAAGAGTCTTCCTTTACG
			GAGGAGGGCAGCAAACGGaaTAGCTAGGCGGCTACTGTTGGTGAG
			TTGGTCTGGGTGAGACATCTTTGGAtaGAAGAGTCTTCCTTTACG
			GAGGAGGGCAGCAAACGGaaAGCCGGCATGCCGTGATAGTGCAAA
			TTGAGCTATGGGTGGGTGAGAGCTGtaGAAGAGTCTTCCTTTACG
			GAGGAGGGCAGCAAACGGaaGCAGGATTGTGAGCTAAGTGGGAGA
			GACGCTCCGTGCATCCACGCATAGAtaGAAGAGTCTTCCTTTACG
			GAGGAGGGCAGCAAACGGaaCCGCTGCTCGATGAGCGGCAAGCTC
			GTAGTGCAGCAGTAGGAATGTGAAGtaGAAGAGTCTTCCTTTACG
			GAGGAGGGCAGCAAACGGaaGGTCGGCGACAGCGGGTGTCGTGTG
			TAACGCCGCCCGCCCCAGCCCCGGGtaGAAGAGTCTTCCTTTACG
			GAGGAGGGCAGCAAACGGaaTTGACAGATTTCGACGGACTGGACG
			CCGTATACGGGGACGTCAGCGCTCCtaGAAGAGTCTTCCTTTACG
			GAGGAGGGCAGCAAACGGaaGATGCTTGTCCGTCGGGGAAAGGAT
			ACATCGGGGGTGATTTCGGTGATTTtaGAAGAGTCTTCCTTTACG
			GAGGAGGGCAGCAAACGGaaATGACTCGGTGGCGGGCTGTGTGTA
			CTCGATGCTGAAACCCTTCGCTTTCtaGAAGAGTCTTCCTTTACG
			GAGGAGGGCAGCAAACGGaaTGTGCTGGTCGGAGAGGCTGCGACG
			TAGCCGTCTTCTCCGTCATGGGGGTtaGAAGAGTCTTCCTTTACG
			GAGGAGGGCAGCAAACGGaaGGCTGGGTCGGTCTGGTGAGAGACG
			GAGACGCGGCGGGCCGGGGTGGGTGtaGAAGAGTCTTCCTTTACG
			GAGGAGGGCAGCAAACGGaaATCTGCGTTCCTCTCCTGATAGTTC
			TTTTTGTTTCTTGGCGTGGAGATGGtaGAAGAGTCTTCCTTTACG
